# Supplementary material for: Cystathionine γ-Lyase Self-Inactivates by Polysulfidation during Cystine Metabolism
Source: Int J Mol Sci. 2023 Jun 10;24(12):9982. doi: 10.3390/ijms24129982 (PMC10298322; doi:10.3390/ijms24129982)
Supplement: Supplementary file 1 [file ijms-24-09982-s001.zip]

Archive with 1 entries (1 files):
- ijms-2418904-supplementary.pdf
